# Supplementary material for: Sequential Obtention of Blood–Brain Barrier-Permeable Non-Polar and Polar Compounds from Salvia officinalis L. and Eucalyptus globulus Labill. with Neuroprotective Purposes
Source: Int J Mol Sci. 2025 Jan 12;26(2):601. doi: 10.3390/ijms26020601 (PMC11765258; doi:10.3390/ijms26020601)
Supplement: Supplementary file 1 [file ijms-26-00601-s001.zip]

Archive with 1 entries (1 files):
- ijms-3417369-supplementary.pdf
